# Supplementary material for: Phylogenomics of Colombian Helicobacter pylori isolates
Source: Gut Pathog. 2017 Sep 11;9:52. doi: 10.1186/s13099-017-0201-1 (PMC5594506; doi:10.1186/s13099-017-0201-1)
Supplement: Supplementary file 1 — Additional file 1. Genome statistics of the sequenced Colombian H. pylori isolates. Table showing the genome statistics of the sequenced Colombian H. pylori isolates. [file 13099_2017_201_MOESM1_ESM.xlsx]

## Sheet: Statistics
			Colombian isolates genome assembly statitstics
	Isolates	Contigs	Scaffolds	Genome Size	Longest Scaffold	N50	Raw reads	EC Reads	% reads passing EC	Raw nt	EC nt	% nt passing EC	Raw cov	Median cov	bases >= Q40
	22370G	254	252	1805327	114292	45699	813140	789701	97.12	180589414	140023035	77.54	77.56	88	1730336
	22339MI	265	197	1797391	104490	41566	937348	931859	99.41	219313740	210556823	96.01	117.15	123	1764565
	22395AGI	215	187	1772898	164765	76827	885700	882659	99.66	204890456	197121737	96.21	111.19	97	1706983
	22343MI	151	112	1763788	138386	59645	925650	914010	98.74	214653758	199821416	93.09	113.29	107	1750750
	22393G	130	111	1760171	137462	84163	582942	579917	99.48	135930351	130618375	96.09	74.21	67	1728551
	22350MI	135	116	1758711	165260	51142	2006818	1954764	97.41	452030500	404753791	89.54	230.14	256	1752872
	22327MI	245	196	1751343	92032	30913	1147936	1140707	99.37	254856717	245877329	96.48	140.39	145	1738575
	2020G	149	131	1722580	167884	78179	975560	968992	99.33	215199930	202634272	94.16	117.63	115	1685147
	22360GA	66	66	1704222	214641	61971	843704	827969	98.14	186077375	148768291	79.95	87.29	91	1700025
	22308GA	109	109	1696976	102566	60679	2711898	2665045	98.27	538625298	488883283	90.77	288.09	300	1692546
	22371G	152	152	1696236	81497	20555	407128	397542	97.65	84640191	66407654	78.46	39.15	40	1662561
	3004MI	75	74	1690160	118247	35222	716474	684147	95.49	145834496	107771885	73.9	63.76	69	1679663
	22337GA	120	76	1686755	225538	85571	1862760	1848971	99.26	414473561	398091864	96.05	236.01	249	1681412
	22336GA	114	87	1686135	242565	85717	1758658	1731751	98.47	407923888	379469300	93.02	225.05	229	1676563
	3133GA	72	72	1685112	158434	60613	1502282	1486691	98.96	308853263	285361163	92.39	169.34	164	1682713
	22341G	77	56	1684507	138223	56531	889380	881564	99.12	206523683	195922277	94.87	116.31	119	1680629
	3026MI	238	237	1683392	62297	13343	317248	302770	95.44	65030295	48183692	74.09	28.62	24	1630198
	22377G	82	81	1681971	80284	37071	488216	477755	97.86	107739152	84748316	78.66	50.39	52	1667144
	1057AGI	44	44	1681551	236067	86763	1066640	1061013	99.47	217146890	209305473	96.39	124.47	122	1678575
	22211GA	72	57	1680255	248714	85181	591664	584457	98.78	137378680	125730939	91.52	74.83	78	1667757
	2021MI	73	73	1680131	135054	64332	897856	885163	98.59	182350411	167875468	92.06	99.92	102	1671789
	26100MI	81	68	1678941	208594	57331	3313002	3257843	98.34	726391862	667929051	91.95	397.83	397	1677254
	2007MI	67	67	1678670	174231	62671	1725214	1690610	97.99	349780281	307232779	87.84	183.02	185	1674904
	3046G	44	44	1678459	238479	71513	753722	739884	98.16	163160689	131846588	80.81	78.55	81	1674874
	22385G	54	39	1674501	162079	82658	940308	930338	98.94	210532991	197952094	94.02	118.22	116	1671265
	22331MI	50	34	1674116	219423	83058	992158	984171	99.19	224125564	213870810	95.42	127.75	131	1671381
	22151GA	40	35	1674069	276483	84018	1172638	1150719	98.13	265602816	235518903	88.67	140.69	157	1671032
	2047MI	52	52	1672580	156128	67653	976206	946275	96.93	206192002	157028976	76.16	93.88	100	1668806
	22378G	67	67	1672518	154490	50165	454976	442995	97.37	101372033	77834654	76.78	46.54	52	1661306
	A033MI	59	50	1672404	175756	77042	918260	893234	97.27	212509662	181158885	85.25	108.32	119	1668550
	2006MI	319	315	1671969	40335	9596	241798	239861	99.2	48143548	45424992	94.35	27.17	25	1573689
	26024MI	43	30	1671173	280247	140988	825228	820866	99.47	188029648	177974955	94.65	106.5	100	1664765
	22095GA	48	48	1671078	165916	80955	639606	631484	98.73	109393213	104862130	95.86	62.75	61	1668447
	2010MI	68	68	1670255	233013	52237	700586	695611	99.29	143489212	136442491	95.09	81.69	80	1659217
	1095AGI	71	70	1669771	105528	55143	1334316	1284712	96.28	271583081	206449096	76.02	123.64	143	1665992
	2040GA	91	91	1668319	140329	34615	687428	679514	98.85	126827092	119359724	94.11	71.54	73	1652719
	26083AGI	46	46	1666859	178568	70213	584524	577670	98.83	108470718	102869985	94.84	61.71	62	1661535
	1039AGI	83	64	1666433	128065	80288	786864	781809	99.36	180882198	169937973	93.95	101.98	99	1653266
	2065G	61	61	1666331	136886	64623	1813118	1744884	96.24	391167970	326277290	83.41	195.81	206	1663925
	3096GA	78	78	1665887	179463	40354	548498	538381	98.16	116782621	94820467	81.19	56.92	62	1659386
	24004G	61	61	1665336	140415	64258	1559702	1520765	97.5	316175186	271372378	85.83	162.95	178	1661213
	22362G	34	25	1664890	260701	109923	697634	692708	99.29	153305478	146415315	95.51	87.94	84	1658526
	22013GA	56	56	1662453	229507	77299	1217740	1205788	99.02	225698415	214311076	94.95	128.91	130	1660362
	22315GA	61	56	1661934	179552	75663	1203196	1192650	99.12	250463517	238427144	95.19	143.46	144	1660309
	22093GA	92	54	1660892	162717	98876	441328	436105	98.82	102845579	96430286	93.76	58.06	53	1653339
	22322GA	86	65	1659170	291564	80458	939986	933228	99.28	221328464	211708377	95.65	127.6	130	1649424
	22087G	52	24	1658762	308993	165638	892872	884115	99.02	210189505	198979178	94.67	119.96	122	1657414
	1071AGM	40	23	1658634	238183	109894	742508	737139	99.28	170804438	162543215	95.16	98	94	1656413
	22317G	64	59	1658398	196400	74560	1251020	1236781	98.86	261936686	246977414	94.29	148.93	148	1656937
	22346MI	93	73	1657760	221659	91861	924892	903690	97.71	214327917	193579387	90.32	116.77	114	1646859
	22352MI	45	45	1656555	134526	68671	625832	614217	98.14	140432189	112671025	80.23	68.02	71	1652546
	1077AGI	76	71	1655201	164652	53853	1428718	1407386	98.51	324628637	295950974	91.17	178.8	178	1645337
	22368G	70	61	1654155	170843	56952	442944	440737	99.5	99793122	96263528	96.46	58.19	55	1637793
	2027MI	81	81	1653946	133355	48321	733286	710075	96.83	153209396	117101109	76.43	70.8	75	1642860
	22046G	68	59	1653459	121697	60121	1007422	991052	98.38	221787044	204232618	92.09	123.52	120	1647138
	22311GA	58	38	1653263	199982	128781	808718	791149	97.83	188675540	171401871	90.84	103.67	105	1649626
	26084AGD	46	46	1652853	238712	83300	1084638	1074195	99.04	188065721	181038797	96.26	109.53	110	1650482
	22347G	50	33	1652348	267007	99031	1796450	1743181	97.03	415801382	370308507	89.06	224.11	239	1650187
	A077G	56	55	1652075	138575	67957	1522194	1493480	98.11	331018053	290991152	87.91	176.14	181	1650321
	2025G	61	61	1650360	156634	59060	2014010	1929135	95.79	404315953	336157201	83.14	203.69	211	1647876
	2029MI	59	48	1649519	178199	65483	681194	673150	98.82	149534345	140107319	93.7	84.94	84	1638419
	1081AGD	76	76	1649349	142544	37152	643930	625542	97.14	135790753	104110272	76.67	63.12	69	1640251
	3076GA	35	35	1649273	227945	86284	2291244	2138148	93.32	479817457	374937249	78.14	227.33	247	1647185
	2036GA	60	49	1648852	149279	58161	1263400	1206530	95.5	281411813	230444473	81.89	139.76	146	1644343
	1088AGI	50	46	1648661	238815	65167	1782044	1756942	98.59	392272248	363546345	92.68	220.51	228	1646604
	3029G	118	117	1647716	84508	22854	392184	372149	94.89	83440526	59959045	71.86	36.39	42	1628256
	24013GA	48	33	1647231	407553	131941	835442	830928	99.46	186434956	177249921	95.07	107.6	107	1643215
	A037G/UD	50	50	1645991	144972	70830	1532628	1502628	98.04	322420361	283795367	88.02	172.42	168	1642981
	22367MI	45	39	1645258	234429	99502	1391290	1384380	99.5	297398040	288365076	96.96	175.27	181	1643591
	1061AGD	53	53	1644657	172182	69657	1821196	1760853	96.69	361470535	305594937	84.54	185.81	199	1643441
	22386MI	50	50	1644010	276465	91981	1216550	1204277	98.99	216181359	208302811	96.36	126.7	125	1641496
	1093AGD	55	55	1643699	193903	59733	1030474	1004033	97.43	222705202	172802237	77.59	105.13	112	1640305
	22366G	45	45	1643689	191060	83933	2516132	2493543	99.1	509711189	483228196	94.8	293.99	308	1641397
	3125GA	49	49	1643643	181227	93647	1857288	1828004	98.42	389096519	347366505	89.28	211.34	209	1641922
	26093AGI	53	35	1642868	200075	99515	877770	872558	99.41	200638677	191635526	95.51	116.65	114	1639748
	22025MI	99	98	1639884	168411	42965	279110	275665	98.77	49967321	47782399	95.63	29.14	27	1593708
	3120GA	41	41	1639768	190620	95813	1726478	1709999	99.05	357610537	330406460	92.39	201.5	199	1636928
	3118GA	46	44	1638698	264945	81097	1514430	1499867	99.04	330946892	305408963	92.28	186.37	199	1638001
	22351G/UD	75	57	1637527	303449	76325	315426	307050	97.34	70409597	62899555	89.33	38.41	41	1626778
	22312MI	50	38	1635073	187172	89995	865504	854540	98.73	198289253	184754558	93.17	112.99	115	1630723
	22019GA	55	54	1633832	213120	73816	873302	861157	98.61	145522831	138112643	94.91	84.53	85	1632243
	3056GA	60	59	1631046	132717	46424	457862	444134	97	101498738	78019416	76.87	47.83	52	1620260
	22021G	57	42	1630130	181417	58777	848212	841482	99.21	185688542	176527289	95.07	108.29	104	1625203
	3045MI	316	314	1629471	33572	8599	200646	196284	97.83	41516577	32941104	79.34	20.22	20	1538970
	1059AGI	52	52	1628989	215457	60727	2868004	2840560	99.04	521540017	491873836	94.31	301.95	315	1627223
	22402GA	48	39	1628784	234058	81548	1486322	1469101	98.84	337526211	316727846	93.84	194.46	201	1623084
	3033G	113	113	1628497	95212	26837	466308	428127	91.81	100563792	68490724	68.11	42.06	48	1610776
	22003MI	35	35	1626712	289082	105367	1718680	1703918	99.14	345999620	322170130	93.11	198.05	200	1625223
	22023G	37	24	1618860	249606	122116	863710	844668	97.8	201349240	183788881	91.28	113.53	117	1617804
	22278G/UD	40	32	1615999	346447	150952	1035598	1022611	98.75	242881986	221628775	91.25	137.15	148	1610212
	1102AGI	49	49	1612586	185494	79497	2041972	2004220	98.15	394703376	350733155	88.86	217.5	214	1608996
	3053GA	42	42	1610775	204301	82681	676844	662811	97.93	144018117	114630984	79.59	71.17	75	1607278
	1002AGI	50	37	1609572	157087	79503	717560	710491	99.01	161765146	152115134	94.03	94.51	95	1604827
	2015G	47	47	1607309	204559	82180	1432982	1379662	96.28	311272358	258243234	82.96	160.67	170	1604286
	2061GA	58	58	1606921	100352	57070	658290	626905	95.23	139145927	101807222	73.17	63.36	71	1603176
	3136G	32	32	1606347	228678	87407	1751588	1736543	99.14	363687336	339876492	93.45	211.58	201	1604950
	1086AGD	116	116	1606233	85065	26348	418248	406445	97.18	93249642	71291137	76.45	44.38	45	1580298
	22020MI	58	52	1605729	188179	68716	964056	957825	99.35	210254665	201080470	95.64	125.23	126	1599445
	A039MI	64	50	1599167	197519	81118	484176	480877	99.32	109835425	103303509	94.05	64.6	57	1582684
	24012G	145	133	1599018	57546	20310	295032	292830	99.25	64144377	60418093	94.19	37.78	37	1558993
	22389MI/UD	41	41	1598673	292597	82994	1563374	1544779	98.81	297950986	271594446	91.15	169.89	163	1594339
	22390MI/UD	56	56	1593693	138105	54882	1724670	1702555	98.72	344430997	310679758	90.2	194.94	197	1592049
	22335MI	534	529	1540787	22725	4247	156738	155015	98.9	34126504	32250099	94.5	20.93	19	1406128
							EC Reads: Effcient error corrected reads; Raw nt: Raw number of nucleotides; EC nt: Efficent error corrected number of nucleotides; Raw cov: Rwa covering.
